# Supplementary material for: Moreiba gen. n., a new Canarian genus in Laparocerini (Coleoptera, Curculionidae)
Source: Zookeys. 2013 Sep 20;(333):45–54. doi: 10.3897/zookeys.333.6122 (PMC3800833; doi:10.3897/zookeys.333.6122)
Supplement: XML Treatment for Moreiba canariensis [file zookeys.333.6122-treatment2.xml]

<!DOCTYPE tp:taxon-treatment
  PUBLIC "-//TaxonX//DTD Taxonomic Treatment Publishing DTD v0 20100105//EN" "tax-treatment-NSO.dtd">
<tp:taxon-treatment xmlns:tp="http://www.plazi.org/taxpub"><tp:treatment-meta><mixed-citation publication-type="journal"><person-group><name><surname>Alonso-Zarazaga</surname><given-names>Miguel A.</given-names></name></person-group><article-title><italic>Moreiba</italic> gen. n., a new Canarian genus in Laparocerini (Coleoptera, Curculionidae)</article-title><source>Zookeys</source><day>20</day><month>9</month><year>2013</year><volume>2013</volume><issue>333</issue><fpage>45</fpage><lpage>54</lpage><pub-id pub-id-type="doi">10.3897/zookeys.333.6122</pub-id></mixed-citation></tp:treatment-meta><tp:nomenclature><tp:taxon-name>
                        <tp:taxon-name-part taxon-name-part-type="genus">Moreiba</tp:taxon-name-part>
                        <tp:taxon-name-part taxon-name-part-type="species">canariensis</tp:taxon-name-part>
                        <object-id xmlns:xlink="http://www.w3.org/1999/xlink" xlink:type="simple">http://species-id.net/wiki/Moreiba_canariensis</object-id>
                    </tp:taxon-name><tp:taxon-authority>(Franz, 1995)</tp:taxon-authority><tp:taxon-status xmlns:xlink="http://www.w3.org/1999/xlink" xlink:type="simple">comb. n.</tp:taxon-status><tp:nomenclature-citation-list><tp:nomenclature-citation><tp:taxon-name>Strophosoma canariense</tp:taxon-name><comment><xref ref-type="bibr" rid="B4">Franz 1995</xref>: 37.</comment></tp:nomenclature-citation></tp:nomenclature-citation-list></tp:nomenclature><tp:treatment-sec sec-type="Description"><title>Description.</title><p><italic>Measurements</italic> (in mm): Length: 2.55–2.75 (x– = 2.65, σ<sub>n-1</sub> = 0.07, n= 8). Width: 1.40-1.48 (x– = 1.44, σ<sub>n-1</sub> = 0.03, n = 8). Ranges given by <xref ref-type="bibr" rid="B4">Franz (1995)</xref> for the length are apparently taken from apex of rostrum, which is not standard in <tp:taxon-name>Curculionoidea</tp:taxon-name>, and width seems to be a gross underestimation.</p><p><italic>Integument</italic> reddish brown to pitch brown.</p><p><italic>Body</italic> densely covered by subtriangular scales, these apically awned (with a projecting bristle), adpressed to slightly raised. Head vestiture mostly creamy or whitish, that of pronotum different shades of brown, with one lateral band and a median thin band (sometimes incomplete anteriorly) creamy or whitish, elytra watery chequered in shades of brown, whitish and cream, 4<sup>th</sup> interstria paler on declivity, 7<sup>th</sup> and 8<sup>th</sup> at base. Scutellum and legs with whitish scales. Semierect sublanceolate setae present among scales, on head forming a peculiar supraocular row, on pronotum denser, more perpendicular on sides, on elytra forming a regular row on interstriae. Semierect setae also present on antennae and legs.</p><p><italic>Rostrum</italic> ca. 0.57 × as long as wide at base, as wide at pterygia as at base. Eyes asymmetrical, large-faceted, ommatidia separately convex, giving a blackberry aspect.</p><p><italic>Antennae</italic> with scape ca. 7.0 × as long as wide, bisinuate, clubbed in apical half, desmomeres 1-3 oblong, pedicel about as long as desmomeres 2-3 together, desmomeres 4-7 moniliform. Club ca. 2.0 × as long as wide, oval, as long as the last 4 ½ desmomeres.</p><p><italic>Pronotum</italic> ca. 0.80 × as long as wide. Surface under vestiture densely and irregularly granulate, granules flattened, small, ca. 30 µm in diameter.</p><!--PageBreak--><p><italic>Elytra</italic> ca. 1.30 × as long as wide, ca. 2.5 × as long as pronotum, interstrial setae longer on sides than on disc, apically rounded to subtruncate, with sides subparallel, on disc ca. half the width of an interstria, separated in the row by a distance about twice their length, interstrial adpressed scales in 4–5 irregular rows. Interstriae flat, smooth, minutely punctate. Striae with shortly subrectangular punctures separated a distance similar to their length, punctures bearing small, piliform scales not surpassing margins of puncture. Upper part of declivity slightly overhanging elytral apex.</p><p><italic>Legs</italic> short, moderately robust, 1<sup>st</sup> tarsomere oblong, 2<sup>nd</sup> small, subtransverse, 3<sup>rd</sup> strongly transverse, bilobed, onychium a little longer than 1<sup>st</sup>, surpassing lobes of 3<sup>rd</sup> by 2/3 of its length.</p><p><italic>Wings</italic>. <xref ref-type="bibr" rid="B4">Franz (1995)</xref> stated that the species was brachypterous. In the three specimens I have dissected into pieces, I have been unable to find any trace of a wing, the insects being totally apterous.</p><p><italic>Penis</italic> in dorsal view with pedon ca. 4.5 × as long as wide, sides slightly converging towards ostium, apical plate subogival, apex slightly projecting, in side view slightly curved ventrally.</p><p><italic>Styli</italic> of ovipositor ca. 4 × as long as wide.</p><p><italic>Spermatheca</italic> with ramus curved opposite to cornu.</p></tp:treatment-sec><tp:treatment-sec sec-type="Material studied"><title>Material studied.</title><p>12 specimens, labelled El Hierro / Las Playas, ex coll. H. Franz, in coll. Alonso-Zarazaga (MNCN). The specimens have no date. They come from the type locality.</p></tp:treatment-sec><tp:treatment-sec sec-type="Biological notes"><title>Biological notes.</title><p><xref ref-type="bibr" rid="B4">Franz (1995)</xref> mentions the presence of the species in xerophytic habitats in the islands, mostly under <italic><tp:taxon-name>Periploca laevigata</tp:taxon-name></italic> Aiton (<tp:taxon-name>Apocynaceae</tp:taxon-name>). A. Machado (<italic>pers. comm.</italic>) reports specimens under the basal leaves of <italic><tp:taxon-name>Asphodelus</tp:taxon-name></italic> sp. (<tp:taxon-name>Xanthorrhoeaceae</tp:taxon-name>). This is probably another polyphagous genus.</p></tp:treatment-sec><ref-list><ref id="B4"><mixed-citation xmlns:xlink="http://www.w3.org/1999/xlink" xlink:type="simple"><person-group><name name-style="western"><surname>Franz</surname><given-names>H</given-names></name></person-group> (<year>1995</year>) <article-title>Eine neue Strophosoma-Art von den Kanarischen Inseln (Insecta, Coleoptera, Curculionidae).</article-title><source>Entomologische Blätter</source><volume>91</volume>(<issue>1-2</issue>): <fpage>37</fpage>-<lpage>39</lpage>.</mixed-citation></ref></ref-list></tp:taxon-treatment>
